# Supplementary material for: The Double Face of miR-708: A Pan-Cancer Player with Dissociative Identity Disorder
Source: Genes (Basel). 2022 Dec 16;13(12):2375. doi: 10.3390/genes13122375 (PMC9777992; doi:10.3390/genes13122375)
Supplement: Supplementary file 1 [file genes-13-02375-s001.zip]

Archive with 2 entries (2 files):
- Supplementary Table S1. miR708 validated targets.xlsx
- supplementary Table S2.png
