# Supplementary material for: The Double Face of miR-708: A Pan-Cancer Player with Dissociative Identity Disorder
Source: Genes (Basel). 2022 Dec 16;13(12):2375. doi: 10.3390/genes13122375 (PMC9777992; doi:10.3390/genes13122375)
Supplement: Supplementary file 1 [file genes-13-02375-s001.zip › Supplementary Table S1. miR708 validated targets.xlsx]

## Sheet: mir-708 targets
Spplementary Table S1. miR-708 experimentally validated targets accessing data from miRTarbase and TaRbase databases, and miRecords
Database	mature_mirna_id	target_symbol	target_entrez	pubmed_id	type
miRecords	hsa-miR-708-5p	ZEB2	9839	21852381	validated
	hsa-miR-708-5p	BMI1	648	21852381	validated
	hsa-miR-708-5p	Survivin		21852381	validated
miRTarbase	hsa-miR-708-5p	PARP1	142	23754151	validated
	hsa-miR-708-5p	AKT1	207	23754151	validated
	hsa-miR-708-5p	AKT2	208	22552290	validated
	hsa-miR-708-5p	BIRC5	332	21852381	validated
	hsa-miR-708-5p	CCND1	595	23754151	validated
	hsa-miR-708-5p	BCL2	596	23754151	validated
	hsa-miR-708-5p	BMI1	648	21852381	validated
	hsa-miR-708-5p	CASP2	835	23568547	validated
	hsa-miR-708-5p	CCND3	896	22100165	validated
	hsa-miR-708-5p	CD44	960	22552290	validated
	hsa-miR-708-5p	CDKN1A	1026	26701625	validated
	hsa-miR-708-5p	CNTFR	1271	23970374	validated
	hsa-miR-708-5p	EYA3	2140	22723308	validated
	hsa-miR-708-5p	EZH2	2146	23754151	validated
	hsa-miR-708-5p	FKBP5	2289	27292025	validated
	hsa-miR-708-5p	HNRNPC	3183	21572407	validated
	hsa-miR-708-5p	HNRNPC	3183	27292025	validated
	hsa-miR-708-5p	KCNH2	3757	26701625	validated
	hsa-miR-708-5p	KPNA4	3840	27292025	validated
	hsa-miR-708-5p	SMAD3	4088	26932538	validated
	hsa-miR-708-5p	MMP2	4313	23754151	validated
	hsa-miR-708-5p	MT-CO1	4512	23622248	validated
	hsa-miR-708-5p	NFIC	4782	26701625	validated
	hsa-miR-708-5p	NNAT	4826	23328481	validated
	hsa-miR-708-5p	NNAT	4826	26075749	validated
	hsa-miR-708-5p	NRCAM	4897	23622248	validated
	hsa-miR-708-5p	NRF1	4899	23446348	validated
	hsa-miR-708-5p	MAP2K3	5606	26701625	validated
	hsa-miR-708-5p	PTPRJ	5795	26701625	validated
	hsa-miR-708-5p	RANBP2	5903	23622248	validated
	hsa-miR-708-5p	CXCL5	6374	27292025	validated
	hsa-miR-708-5p	SEC14L1	6397	23622248	validated
	hsa-miR-708-5p	SRD5A1	6715	19536157	validated
	hsa-miR-708-5p	SRF	6722	26701625	validated
	hsa-miR-708-5p	TEAD3	7005	23824327	validated
	hsa-miR-708-5p	THRA	7067	23592263	validated
	hsa-miR-708-5p	TOP2A	7153	23622248	validated
	hsa-miR-708-5p	TUBB2A	7280	23592263	validated
	hsa-miR-708-5p	UMPS	7372	22012620	validated
	hsa-miR-708-5p	ZNF14	7561	28735896	validated
	hsa-miR-708-5p	PRDM2	7799	23446348	validated
	hsa-miR-708-5p	PRDM2	7799	20371350	validated
	hsa-miR-708-5p	CCDC6	8030	20371350	validated
	hsa-miR-708-5p	SLC7A5	8140	23592263	validated
	hsa-miR-708-5p	USP9X	8239	23446348	validated
	hsa-miR-708-5p	IKBKG	8517	25623956	validated
	hsa-miR-708-5p	KLF7	8609	22100165	validated
	hsa-miR-708-5p	TSC22D1	8848	23592263	validated
	hsa-miR-708-5p	IER3	8870	23446348	validated
	hsa-miR-708-5p	IER3	8870	23446348	validated
	hsa-miR-708-5p	IER3	8870	23446348	validated
	hsa-miR-708-5p	IER3	8870	23446348	validated
	hsa-miR-708-5p	IER3	8870	23446348	validated
	hsa-miR-708-5p	IER3	8870	23446348	validated
	hsa-miR-708-5p	GTF3C4	9329	27292025	validated
	hsa-miR-708-5p	NOS1AP	9722	26701625	validated
	hsa-miR-708-5p	CTIF	9811	22100165	validated
	hsa-miR-708-5p	CTIF	9811	22100165	validated
	hsa-miR-708-5p	ZEB2	9839	21852381	validated
	hsa-miR-708-5p	G3BP1	10146	23592263	validated
	hsa-miR-708-5p	G3BP1	10146	21572407	validated
	hsa-miR-708-5p	RNF41	10193	23622248	validated
	hsa-miR-708-5p	PRSS16	10279	20371350	validated
	hsa-miR-708-5p	TUBB4A	10382	26701625	validated
	hsa-miR-708-5p	CHERP	10523	26701625	validated
	hsa-miR-708-5p	YKT6	10652	23622248	validated
	hsa-miR-708-5p	MORF4L1	10933	20371350	validated
	hsa-miR-708-5p	FOXJ3	22887	20371350	validated
	hsa-miR-708-5p	MYH15	22989	28735896	validated
	hsa-miR-708-5p	KDM1A	23028	26833707	validated
	hsa-miR-708-5p	IQSEC2	23096	23592263	validated
	hsa-miR-708-5p	FAM168A	23201	22100165	validated
	hsa-miR-708-5p	SMG5	23381	23622248	validated
	hsa-miR-708-5p	NUDCD3	23386	28735896	validated
	hsa-miR-708-5p	AHDC1	27245	26701625	validated
	hsa-miR-708-5p	NKIRAS2	28511	23592263	validated
	hsa-miR-708-5p	NKIRAS2	28511	21572407	validated
	hsa-miR-708-5p	NKIRAS2	28511	26701625	validated
	hsa-miR-708-5p	CD274	29126	24577056	validated
	hsa-miR-708-5p	NOP53	29997	27292025	validated
	hsa-miR-708-5p	PCYOX1	51449	22100165	validated
	hsa-miR-708-5p	CPSF3	51692	23622248	validated
	hsa-miR-708-5p	VPS29	51699	23622248	validated
	hsa-miR-708-5p	PAQR5	54852	23592263	validated
	hsa-miR-708-5p	PAQR5	54852	27292025	validated
	hsa-miR-708-5p	SEMA4C	54910	24398324	validated
	hsa-miR-708-5p	SEMA4C	54910	23446348	validated
	hsa-miR-708-5p	SEMA4C	54910	20371350	validated
	hsa-miR-708-5p	KLHL11	55175	22100165	validated
	hsa-miR-708-5p	PLEKHG5	57449	26701625	validated
	hsa-miR-708-5p	KMT2C	58508	23622248	validated
	hsa-miR-708-5p	EDA2R	60401	22012620	validated
	hsa-miR-708-5p	C14orf93	60686	23622248	validated
	hsa-miR-708-5p	SMAP2	64744	23622248	validated
	hsa-miR-708-5p	CRTC3	64784	23313552	validated
	hsa-miR-708-5p	MARCKSL1	65108	23622248	validated
	hsa-miR-708-5p	ATG9A	79065	26701625	validated
	hsa-miR-708-5p	VPS37B	79720	23592263	validated
	hsa-miR-708-5p	ZFP91	80829	23313552	validated
	hsa-miR-708-5p	CRISPLD2	83716	23824327	validated
	hsa-miR-708-5p	PRRC2B	84726	26701625	validated
	hsa-miR-708-5p	R3HDM4	91300	26701625	validated
	hsa-miR-708-5p	TMEM88	92162	22573352	validated
	hsa-miR-708-5p	MSI2	124540	22012620	validated
	hsa-miR-708-5p	MSI2	124540	26701625	validated
	hsa-miR-708-5p	FAM92A	137392	23622248	validated
	hsa-miR-708-5p	ARHGAP42	143872	23446348	validated
	hsa-miR-708-5p	ARHGAP42	143872	21572407	validated
	hsa-miR-708-5p	ARHGAP42	143872	26701625	validated
	hsa-miR-708-5p	SMYD1	150572	23592263	validated
	hsa-miR-708-5p	SMYD1	150572	21572407	validated
	hsa-miR-708-5p	SMYD1	150572	26701625	validated
	hsa-miR-708-5p	SMYD1	150572	27292025	validated
	hsa-miR-708-5p	TMEM167A	153339	21572407	validated
	hsa-miR-708-5p	TMEM167A	153339	20371350	validated
	hsa-miR-708-5p	PIANP	196500	19536157	validated
	hsa-miR-708-5p	TUBB	203068	23622248	validated
	hsa-miR-708-5p	TUBB	203068	23622248	validated
	hsa-miR-708-5p	TMED4	222068	24398324	validated
	hsa-miR-708-5p	TMED4	222068	21572407	validated
	hsa-miR-708-5p	LINC00346	283487	23592263	validated
	hsa-miR-708-5p	YIPF6	286451	21572407	validated
	hsa-miR-708-5p	HMX3	340784	27292025	validated
	hsa-miR-708-5p	DRAXIN	374946	22100165	validated
	hsa-miR-708-5p	RNF165	494470	22100165	validated
	hsa-miR-708-5p	CASTOR2	729438	26701625	validated
	hsa-miR-708-5p	DDT	100037417	22100165	validated
	hsa-miR-708-5p	DDTL	100037417	22100165	validated
	hsa-miR-708-5p	CMC4	100272147	19536157	validated
TaRbase	hsa-miR-708-5p	DHX33	56919		validated
	hsa-miR-708-5p	LAMP2	3920		validated
	hsa-miR-708-5p	AP2B1	163		validated
	hsa-miR-708-5p	MAP3K9	4293		validated
	hsa-miR-708-5p	PAX6	5080		validated
	hsa-miR-708-5p	ADAM22	53616		validated
	hsa-miR-708-5p	RPS20	6224		validated
	hsa-miR-708-5p	HIVEP2	3097		validated
	hsa-miR-708-5p	QPCTL	54814		validated
	hsa-miR-708-5p	AGPS	8540		validated
	hsa-miR-708-5p	NCDN	23154		validated
	hsa-miR-708-5p	GABRA1	2554		validated
	hsa-miR-708-5p	AKAP11	11215		validated
	hsa-miR-708-5p	EHD2	30846		validated
	hsa-miR-708-5p	AGPAT4	56895		validated
	hsa-miR-708-5p	BRD9	65980		validated
	hsa-miR-708-5p	UBA6	55236		validated
	hsa-miR-708-5p	ADSS2	159		validated
	hsa-miR-708-5p	TRIO	7204		validated
	hsa-miR-708-5p	SNX29	92017		validated
	hsa-miR-708-5p	CELF2	10659		validated
	hsa-miR-708-5p	CLPTM1L	81037		validated
	hsa-miR-708-5p	MCUR1	63933		validated
	hsa-miR-708-5p	LIMA1	51474		validated
	hsa-miR-708-5p	TTC17	55761		validated
	hsa-miR-708-5p	NNAT	4826		validated
	hsa-miR-708-5p	KIF1B	23095		validated
	hsa-miR-708-5p	ATP9A	10079		validated
	hsa-miR-708-5p	SZRD1	26099		validated
	hsa-miR-708-5p	KCNH2	3757		validated
	hsa-miR-708-5p	ATP2B4	493		validated
	hsa-miR-708-5p	WNK1	65125		validated
	hsa-miR-708-5p	MON2	23041		validated
	hsa-miR-708-5p	ELMO2	63916		validated
	hsa-miR-708-5p	SEZ6	124925		validated
	hsa-miR-708-5p	ZNF275	10838		validated
	hsa-miR-708-5p	SPEN	23013		validated
	hsa-miR-708-5p	NFYC	4802		validated
	hsa-miR-708-5p	IP6K2	51447		validated
	hsa-miR-708-5p	MAST4	375449		validated
	hsa-miR-708-5p	SLC44A1	23446		validated
	hsa-miR-708-5p	CLASP1	23332		validated
	hsa-miR-708-5p	NOTCH3	4854		validated
	hsa-miR-708-5p	CLNS1A	1207		validated
	hsa-miR-708-5p	BAZ2A	11176		validated
	hsa-miR-708-5p	CTTNBP2	83992		validated
	hsa-miR-708-5p	PPP2R5C	5527		validated
	hsa-miR-708-5p	GNB1	2782		validated
	hsa-miR-708-5p	NRDC	4898		validated
	hsa-miR-708-5p	TOLLIP	54472		validated
	hsa-miR-708-5p	PGM1	5236		validated
	hsa-miR-708-5p	SESN1	27244		validated
	hsa-miR-708-5p	TRAF5	7188		validated
	hsa-miR-708-5p	NFE2L1	4779		validated
	hsa-miR-708-5p	XPO1	7514		validated
	hsa-miR-708-5p	TNPO1	3842		validated
	hsa-miR-708-5p	TXLNA	200081		validated
	hsa-miR-708-5p	CD59	966		validated
	hsa-miR-708-5p	HACE1	57531		validated
	hsa-miR-708-5p	FTL	2512		validated
	hsa-miR-708-5p	DDX18	8886		validated
	hsa-miR-708-5p	BIRC5	332		validated
	hsa-miR-708-5p	NRCAM	4897		validated
	hsa-miR-708-5p	ALKBH5	54890		validated
	hsa-miR-708-5p	ZFHX4	79776		validated
	hsa-miR-708-5p		26523		validated
	hsa-miR-708-5p	CBX5	23468		validated
	hsa-miR-708-5p	DSP	1832		validated
	hsa-miR-708-5p	ERMP1	79956		validated
	hsa-miR-708-5p	RAB18	22931		validated
	hsa-miR-708-5p	FBXL19	54620		validated
	hsa-miR-708-5p	HCN2	610		validated
	hsa-miR-708-5p	CRKL	1399		validated
	hsa-miR-708-5p	HPS4	89781		validated
	hsa-miR-708-5p	TRIOBP	11078		validated
	hsa-miR-708-5p	MYH9	4627		validated
	hsa-miR-708-5p	KHNYN	23351		validated
	hsa-miR-708-5p	DICER1	23405		validated
	hsa-miR-708-5p	APEX1	328		validated
	hsa-miR-708-5p	CDC25B	994		validated
	hsa-miR-708-5p	RNF24	11237		validated
	hsa-miR-708-5p	PPP1R16B	26051		validated
	hsa-miR-708-5p	APMAP	57136		validated
	hsa-miR-708-5p	POLA1	5422		validated
	hsa-miR-708-5p	AMMECR1	9949		validated
	hsa-miR-708-5p	FLT1	2321		validated
	hsa-miR-708-5p	TSC22D1	8848		validated
	hsa-miR-708-5p	ZNF629	23361		validated
	hsa-miR-708-5p	CYB5B	80777		validated
	hsa-miR-708-5p	KAT8	84148		validated
	hsa-miR-708-5p	CD276	80381		validated
	hsa-miR-708-5p	ZDHHC2	51201		validated
	hsa-miR-708-5p	BRF2	55290		validated
	hsa-miR-708-5p	STK3	6788		validated
	hsa-miR-708-5p	EEF1D	1936		validated
	hsa-miR-708-5p	SLC39A14	23516		validated
	hsa-miR-708-5p	SF3A2	8175		validated
	hsa-miR-708-5p	OAZ1	4946		validated
	hsa-miR-708-5p	PTOV1	53635		validated
	hsa-miR-708-5p	DYRK1B	9149		validated
	hsa-miR-708-5p	TBCB	1155		validated
	hsa-miR-708-5p	HNRNPUL1	11100		validated
	hsa-miR-708-5p	MAG	4099		validated
	hsa-miR-708-5p	ERF	2077		validated
	hsa-miR-708-5p	AVL9	23080		validated
	hsa-miR-708-5p	DNAJB6	10049		validated
	hsa-miR-708-5p	CASP2	835		validated
	hsa-miR-708-5p	IMPDH1	3614		validated
	hsa-miR-708-5p	URGCP	55665		validated
	hsa-miR-708-5p	CLIP2	7461		validated
	hsa-miR-708-5p	SPIN1	10927		validated
	hsa-miR-708-5p	LZTS2	84445		validated
	hsa-miR-708-5p	TASOR2	54906		validated
	hsa-miR-708-5p	SMC3	9126		validated
	hsa-miR-708-5p	PPIF	10105		validated
	hsa-miR-708-5p	NUFIP2	57532		validated
	hsa-miR-708-5p	CSF3	1440		validated
	hsa-miR-708-5p	RECQL5	9400		validated
	hsa-miR-708-5p	CAMTA2	23125		validated
	hsa-miR-708-5p	BLMH	642		validated
	hsa-miR-708-5p	UTP6	55813		validated
	hsa-miR-708-5p	COL1A1	1277		validated
	hsa-miR-708-5p	HLF	3131		validated
	hsa-miR-708-5p	YWHAE	7531		validated
	hsa-miR-708-5p	UNC119	9094		validated
	hsa-miR-708-5p	TBC1D9	23158		validated
	hsa-miR-708-5p	CPE	1363		validated
	hsa-miR-708-5p	NSD2	7468		validated
	hsa-miR-708-5p	TMEM109	79073		validated
	hsa-miR-708-5p	RNF141	50862		validated
	hsa-miR-708-5p	DDX6	1656		validated
	hsa-miR-708-5p	NECTIN1	5818		validated
	hsa-miR-708-5p	SLC1A2	6506		validated
	hsa-miR-708-5p	KCTD10	83892		validated
	hsa-miR-708-5p	MLEC	9761		validated
	hsa-miR-708-5p	NAA25	80018		validated
	hsa-miR-708-5p	CNOT2	4848		validated
	hsa-miR-708-5p	COL12A1	1303		validated
	hsa-miR-708-5p	FBXO5	26271		validated
	hsa-miR-708-5p	ZNF451	26036		validated
	hsa-miR-708-5p	C6orf62	81688		validated
	hsa-miR-708-5p	SOBP	55084		validated
	hsa-miR-708-5p	SLC16A10	117247		validated
	hsa-miR-708-5p	TENT5A	55603		validated
	hsa-miR-708-5p	ENPP5	59084		validated
	hsa-miR-708-5p	TENT4A	11044		validated
	hsa-miR-708-5p	KIF20A	10112		validated
	hsa-miR-708-5p	NNT	23530		validated
	hsa-miR-708-5p	TMCO6	55374		validated
	hsa-miR-708-5p	SPARC	6678		validated
	hsa-miR-708-5p	LNPEP	4012		validated
	hsa-miR-708-5p	FGF1	2246		validated
	hsa-miR-708-5p	PPWD1	23398		validated
	hsa-miR-708-5p	ACVR2B	93		validated
	hsa-miR-708-5p	EIF4G1	1981		validated
	hsa-miR-708-5p	NRBP1	29959		validated
	hsa-miR-708-5p	TTC31	64427		validated
	hsa-miR-708-5p	BIRC6	57448		validated
	hsa-miR-708-5p	NFE2L2	4780		validated
	hsa-miR-708-5p	BCL9	607		validated
	hsa-miR-708-5p	RPL22	6146		validated
	hsa-miR-708-5p	QSOX1	5768		validated
	hsa-miR-708-5p	S100PBP	64766		validated
	hsa-miR-708-5p	SCAMP3	10067		validated
	hsa-miR-708-5p	PLPPR4	9890		validated
	hsa-miR-708-5p	RCN2	5955		validated
	hsa-miR-708-5p	KMT2A	4297		validated
	hsa-miR-708-5p	ELOVL4	6785		validated
	hsa-miR-708-5p	RAB32	10981		validated
	hsa-miR-708-5p	CCND2	894		validated
	hsa-miR-708-5p	RAB14	51552		validated
	hsa-miR-708-5p	ANXA11	311		validated
	hsa-miR-708-5p	CNTFR	1271		validated
	hsa-miR-708-5p	TUBA1B	10376		validated
	hsa-miR-708-5p	MORF4L2	9643		validated
	hsa-miR-708-5p	SDC4	6385		validated
	hsa-miR-708-5p	MOCS3	27304		validated
	hsa-miR-708-5p	MTRR	4552		validated
	hsa-miR-708-5p	ATP8A1	10396		validated
	hsa-miR-708-5p	KCNK17	89822		validated
	hsa-miR-708-5p	AHNAK	79026		validated
	hsa-miR-708-5p	CNOT1	23019		validated
	hsa-miR-708-5p	SYMPK	8189		validated
	hsa-miR-708-5p	CENPB	1059		validated
	hsa-miR-708-5p	PSMF1	9491		validated
	hsa-miR-708-5p	TMX4	56255		validated
	hsa-miR-708-5p	BECN1	8678		validated
	hsa-miR-708-5p	CANX	821		validated
	hsa-miR-708-5p	BCL11B	64919		validated
	hsa-miR-708-5p	DYRK2	8445		validated
	hsa-miR-708-5p	DGCR8	54487		validated
	hsa-miR-708-5p	YWHAH	7533		validated
	hsa-miR-708-5p	LSM8	51691		validated
	hsa-miR-708-5p	MKLN1	4289		validated
	hsa-miR-708-5p	SPCS3	60559		validated
	hsa-miR-708-5p	PUDP	8226		validated
	hsa-miR-708-5p	KIF1A	547		validated
	hsa-miR-708-5p	BST2	684		validated
	hsa-miR-708-5p	PRRC2B	84726		validated
	hsa-miR-708-5p	TRIM28	10155		validated
	hsa-miR-708-5p	AAR2	25980		validated
	hsa-miR-708-5p	ARHGEF9	23229		validated
	hsa-miR-708-5p	SLC6A6	6533		validated
	hsa-miR-708-5p	LRRC4B	94030		validated
	hsa-miR-708-5p	ACLY	47		validated
	hsa-miR-708-5p	DIAPH1	1729		validated
	hsa-miR-708-5p	NDFIP1	80762		validated
	hsa-miR-708-5p	MAP1B	4131		validated
	hsa-miR-708-5p	EMILIN2	84034		validated
	hsa-miR-708-5p	PRKAA1	5562		validated
	hsa-miR-708-5p	PNISR	25957		validated
	hsa-miR-708-5p	KDM6B	23135		validated
	hsa-miR-708-5p	SERINC3	10955		validated
	hsa-miR-708-5p	KANK4	163782		validated
	hsa-miR-708-5p	FBXO44	93611		validated
	hsa-miR-708-5p	CHRM3	1131		validated
	hsa-miR-708-5p	SPART	23111		validated
	hsa-miR-708-5p	IRS4	8471		validated
	hsa-miR-708-5p	RNF128	79589		validated
	hsa-miR-708-5p	SLF1	84250		validated
	hsa-miR-708-5p	KRBA1	84626		validated
	hsa-miR-708-5p	ZFC3H1	196441		validated
	hsa-miR-708-5p	CCNB1	891		validated
	hsa-miR-708-5p	BHLHE40	8553		validated
	hsa-miR-708-5p	SORT1	6272		validated
	hsa-miR-708-5p	NOTCH2	4853		validated
	hsa-miR-708-5p	ARF3	377		validated
	hsa-miR-708-5p	NAV1	89796		validated
	hsa-miR-708-5p	TMEM258	746		validated
	hsa-miR-708-5p	SRPK2	6733		validated
	hsa-miR-708-5p	CEP162	22832		validated
	hsa-miR-708-5p	CDK4	1019		validated
	hsa-miR-708-5p	ACVR1B	91		validated
	hsa-miR-708-5p	CD164	8763		validated
	hsa-miR-708-5p	RAB11FIP5	26056		validated
	hsa-miR-708-5p	GNS	2799		validated
	hsa-miR-708-5p	DYNC1LI2	1783		validated
	hsa-miR-708-5p	LAMC1	3915		validated
	hsa-miR-708-5p	PWP1	11137		validated
	hsa-miR-708-5p	KAT7	11143		validated
	hsa-miR-708-5p	CMTR1	23070		validated
	hsa-miR-708-5p	SLC22A23	63027		validated
	hsa-miR-708-5p	SDCBP	6386		validated
	hsa-miR-708-5p	CYP1B1	1545		validated
	hsa-miR-708-5p	ACTR2	10097		validated
	hsa-miR-708-5p	PREPL	9581		validated
	hsa-miR-708-5p	ATRAID	51374		validated
	hsa-miR-708-5p	OLA1	29789		validated
	hsa-miR-708-5p	SLC35A5	55032		validated
	hsa-miR-708-5p	ETNK1	55500		validated
	hsa-miR-708-5p	TMBIM6	7009		validated
	hsa-miR-708-5p	DNAJA4	55466		validated
	hsa-miR-708-5p	IGF1R	3480		validated
	hsa-miR-708-5p	TICRR	90381		validated
	hsa-miR-708-5p	NTRK3	4916		validated
	hsa-miR-708-5p	IQGAP1	8826		validated
	hsa-miR-708-5p	GLYR1	84656		validated
	hsa-miR-708-5p	RPRD1A	55197		validated
	hsa-miR-708-5p	RAB40B	10966		validated
	hsa-miR-708-5p	TRIM65	201292		validated
	hsa-miR-708-5p	COL6A1	1291		validated
	hsa-miR-708-5p	COL6A2	1292		validated
	hsa-miR-708-5p	RNPEPL1	57140		validated
	hsa-miR-708-5p	POU2F1	5451		validated
	hsa-miR-708-5p	HDGF	3068		validated
	hsa-miR-708-5p	PI4KB	5298		validated
	hsa-miR-708-5p	ANP32E	81611		validated
	hsa-miR-708-5p	GABPB2	126626		validated
	hsa-miR-708-5p	GATAD2B	57459		validated
	hsa-miR-708-5p	PDIA6	10130		validated
	hsa-miR-708-5p	LNPK	80856		validated
	hsa-miR-708-5p	PHLDB2	90102		validated
	hsa-miR-708-5p	SLIT2	9353		validated
	hsa-miR-708-5p	ANK2	287		validated
	hsa-miR-708-5p	MARCHF6	10299		validated
	hsa-miR-708-5p	G3BP1	10146		validated
	hsa-miR-708-5p	FAM193B	54540		validated
	hsa-miR-708-5p	WTAP	9589		validated
	hsa-miR-708-5p	GNA12	2768		validated
	hsa-miR-708-5p	GIGYF1	64599		validated
	hsa-miR-708-5p	MED22	6837		validated
	hsa-miR-708-5p	NTMT1	28989		validated
	hsa-miR-708-5p	MIGA2	84895		validated
	hsa-miR-708-5p	GPR107	57720		validated
	hsa-miR-708-5p	NOTCH1	4851		validated
	hsa-miR-708-5p	NACC2	138151		validated
	hsa-miR-708-5p	FAM13C	220965		validated
	hsa-miR-708-5p	EIF4EBP2	1979		validated
	hsa-miR-708-5p	SSRP1	6749		validated
	hsa-miR-708-5p	CELF1	10658		validated
	hsa-miR-708-5p	SESN3	143686		validated
	hsa-miR-708-5p	TENM4	26011		validated
	hsa-miR-708-5p	ZC3H12C	85463		validated
	hsa-miR-708-5p	AASDHPPT	60496		validated
	hsa-miR-708-5p	ST14	6768		validated
	hsa-miR-708-5p	LSM14B	149986		validated
	hsa-miR-708-5p	TAOK2	9344		validated
	hsa-miR-708-5p	DLG2	1740		validated
	hsa-miR-708-5p	SLC2A13	114134		validated
	hsa-miR-708-5p	VTI1A	143187		validated
	hsa-miR-708-5p	SETBP1	26040		validated
	hsa-miR-708-5p	GUCY1A2	2977		validated
	hsa-miR-708-5p	CWC27	10283		validated
	hsa-miR-708-5p	UBALD1	124402		validated
	hsa-miR-708-5p	RPIA	22934		validated
	hsa-miR-708-5p	DDAH1	23576		validated
	hsa-miR-708-5p	JAM2	58494		validated
	hsa-miR-708-5p	APOOL	139322		validated
	hsa-miR-708-5p	ZCCHC10	54819		validated
	hsa-miR-708-5p	KIF5A	3798		validated
	hsa-miR-708-5p	VPS8	23355		validated
	hsa-miR-708-5p	TATDN2	9797		validated
	hsa-miR-708-5p	ATP2B2	491		validated
	hsa-miR-708-5p	SLC6A1	6529		validated
	hsa-miR-708-5p	LRP8	7804		validated
	hsa-miR-708-5p	UBN2	254048		validated
	hsa-miR-708-5p	EYA3	2140		validated
	hsa-miR-708-5p	IFNAR2	3455		validated
	hsa-miR-708-5p	IGF2BP1	10642		validated
	hsa-miR-708-5p	BTG2	7832		validated
	hsa-miR-708-5p	ACE	1636		validated
	hsa-miR-708-5p	CALM3	808		validated
	hsa-miR-708-5p	AGPAT3	56894		validated
	hsa-miR-708-5p	TAOK1	57551		validated
	hsa-miR-708-5p	NACC1	112939		validated
	hsa-miR-708-5p	IER2	9592		validated
	hsa-miR-708-5p	PPP1R16A	84988		validated
	hsa-miR-708-5p	EMC10	284361		validated
	hsa-miR-708-5p	PLCD3	113026		validated
	hsa-miR-708-5p	COA7	65260		validated
	hsa-miR-708-5p	ZNF496	84838		validated
	hsa-miR-708-5p	PTPN13	5783		validated
	hsa-miR-708-5p	RPL9	6133		validated
	hsa-miR-708-5p	CXCL5	6374		validated
	hsa-miR-708-5p	SMIM12	113444		validated
	hsa-miR-708-5p	DNAJB14	79982		validated
	hsa-miR-708-5p	C5orf63	401207		validated
	hsa-miR-708-5p	HEY1	23462		validated
	hsa-miR-708-5p	KCNV1	27012		validated
	hsa-miR-708-5p	YWHAZ	7534		validated
	hsa-miR-708-5p	HNRNPK	3190		validated
	hsa-miR-708-5p	ZNF367	195828		validated
	hsa-miR-708-5p	CFL2	1073		validated
	hsa-miR-708-5p	NSD1	64324		validated
	hsa-miR-708-5p	DIPK1B	138311		validated
	hsa-miR-708-5p	TAF1D	79101		validated
	hsa-miR-708-5p	FRS2	10818		validated
	hsa-miR-708-5p				validated
	hsa-miR-708-5p	TRIM44	54765		validated
	hsa-miR-708-5p	TUB	7275		validated
	hsa-miR-708-5p	ATMIN	23300		validated
	hsa-miR-708-5p	WEE1	7465		validated
	hsa-miR-708-5p	BLCAP	10904		validated
	hsa-miR-708-5p	PCLAF	9768		validated
	hsa-miR-708-5p	TERF2IP	54386		validated
	hsa-miR-708-5p	MAP1A	4130		validated
	hsa-miR-708-5p	FAM102A	399665		validated
	hsa-miR-708-5p	MIDN	90007		validated
	hsa-miR-708-5p	LENG8	114823		validated
	hsa-miR-708-5p	ZNF444	55311		validated
	hsa-miR-708-5p	SRRM2	23524		validated
	hsa-miR-708-5p	CTNNB1	1499		validated
	hsa-miR-708-5p	PAFAH1B2	5049		validated
	hsa-miR-708-5p	SETD5	55209		validated
	hsa-miR-708-5p	RBPJ	3516		validated
	hsa-miR-708-5p	BMI1	648		validated
	hsa-miR-708-5p	FAM107A	11170		validated
	hsa-miR-708-5p	COG7	91949		validated
	hsa-miR-708-5p	ADAM9	8754		validated
	hsa-miR-708-5p	SEMA4C	54910		validated
	hsa-miR-708-5p	TNIP2	79155		validated
	hsa-miR-708-5p	HEXD	284004		validated
	hsa-miR-708-5p	ZNF768	79724		validated
	hsa-miR-708-5p	NIPA1	123606		validated
	hsa-miR-708-5p	LONRF2	164832		validated
	hsa-miR-708-5p	RIOX2	84864		validated
	hsa-miR-708-5p	TCEA2	6919		validated
	hsa-miR-708-5p	GATM	2628		validated
	hsa-miR-708-5p	PTEN	5728		validated
	hsa-miR-708-5p	REG1B	5968		validated
	hsa-miR-708-5p	EIF2AK3	9451		validated
	hsa-miR-708-5p	GNG12	55970		validated
	hsa-miR-708-5p	GNG12	55970		validated
	hsa-miR-708-5p	MANEA	79694		validated
	hsa-miR-708-5p	KDM2A	22992		validated
	hsa-miR-708-5p	STOX2	56977		validated
	hsa-miR-708-5p	C1QTNF1	114897		validated
	hsa-miR-708-5p	ATP2A2	488		validated
	hsa-miR-708-5p	MARCKSL1	65108		validated
	hsa-miR-708-5p	SMAD2	4087		validated
	hsa-miR-708-5p	CTDNEP1	23399		validated
	hsa-miR-708-5p	ANAPC2	29882		validated
	hsa-miR-708-5p	CRLF3	51379		validated
	hsa-miR-708-5p	WSB2	55884		validated
	hsa-miR-708-5p	WDR6	11180		validated
	hsa-miR-708-5p	ZBTB7A	51341		validated
	hsa-miR-708-5p	MRFAP1	93621		validated
	hsa-miR-708-5p	FARSA	2193		validated
	hsa-miR-708-5p	NSUN7	79730		validated
	hsa-miR-708-5p	WSCD1	23302		validated
	hsa-miR-708-5p	OAZ2	4947		validated
	hsa-miR-708-5p	MIGA1	374986		validated
	hsa-miR-708-5p	PCGF5	84333		validated
	hsa-miR-708-5p	D2HGDH	728294		validated
	hsa-miR-708-5p	GPR137C	283554		validated
	hsa-miR-708-5p	POLR2A	5430		validated
	hsa-miR-708-5p	MRPS16	51021		validated
	hsa-miR-708-5p	ARL6IP4	51329		validated
	hsa-miR-708-5p	B4GALNT4	338707		validated
	hsa-miR-708-5p	SRPRA	6734		validated
	hsa-miR-708-5p	SLC8A1	6546		validated
	hsa-miR-708-5p	UTP11	51118		validated
	hsa-miR-708-5p	PCDH9	5101		validated
	hsa-miR-708-5p	EFNA5	1946		validated
	hsa-miR-708-5p	H1-5	3009		validated
	hsa-miR-708-5p	DUSP8	1850		validated
	hsa-miR-708-5p	IFIT1	3434		validated
	hsa-miR-708-5p	LRCH3	84859		validated
	hsa-miR-708-5p	NAP1L2	4674		validated
	hsa-miR-708-5p	RPS23	6228		validated
	hsa-miR-708-5p	GNG2	54331		validated
	hsa-miR-708-5p	GPATCH8	23131		validated
	hsa-miR-708-5p	UBE2H	7328		validated
	hsa-miR-708-5p	NAP1L1	4673		validated
	hsa-miR-708-5p	TSPYL4	23270		validated
	hsa-miR-708-5p	CHP1	11261		validated
	hsa-miR-708-5p	SPRY4	81848		validated
	hsa-miR-708-5p	H1-2	3006		validated
	hsa-miR-708-5p	AGRN	375790		validated
	hsa-miR-708-5p	GTF2F2	2963		validated
	hsa-miR-708-5p	UROS	7390		validated
	hsa-miR-708-5p	MSL1	339287		validated
	hsa-miR-708-5p	HLA-DRB1	3123		validated
	hsa-miR-708-5p	FAT4	79633		validated
	hsa-miR-708-5p	ZNF777	27153		validated
	hsa-miR-708-5p	RABL6	55684		validated
	hsa-miR-708-5p	NF1	4763		validated
	hsa-miR-708-5p	CD47	961		validated
	hsa-miR-708-5p	AP2A1	160		validated
	hsa-miR-708-5p	ENTPD4	9583		validated
	hsa-miR-708-5p	DNAH10	196385		validated
	hsa-miR-708-5p	GRK6	2870		validated
	hsa-miR-708-5p	GFPT1	2673		validated
	hsa-miR-708-5p	ZXDB	158586		validated
	hsa-miR-708-5p	TLK1	9874		validated
	hsa-miR-708-5p	SLC5A3	6526		validated
	hsa-miR-708-5p	FOXJ3	22887		validated
	hsa-miR-708-5p	INPP5F	22876		validated
	hsa-miR-708-5p	ATG9A	79065		validated
	hsa-miR-708-5p	ZDHHC18	84243		validated
	hsa-miR-708-5p	BMPR2	659		validated
	hsa-miR-708-5p	PRRC2A	7916		validated
	hsa-miR-708-5p	DDR1	780		validated
	hsa-miR-708-5p	RACK1	10399		validated
	hsa-miR-708-5p	PSENEN	55851		validated
	hsa-miR-708-5p	JPT2	90861		validated
	hsa-miR-708-5p	PLIN5	440503		validated
	hsa-miR-708-5p	FASTKD5	60493		validated
	hsa-miR-708-5p	TMEM167B	56900		validated
	hsa-miR-708-5p	FAM174C	55009		validated
	hsa-miR-708-5p	RBM14	10432		validated
	hsa-miR-708-5p	NME1	4830		validated
	hsa-miR-708-5p	PEG10	23089		validated
	hsa-miR-708-5p	APOBEC3C	27350		validated
	hsa-miR-708-5p	GLI4	2738		validated
	hsa-miR-708-5p	ZBED6	100381270		validated
	hsa-miR-708-5p	AL135818.1			validated
	hsa-miR-708-5p	POM121C	100101267		validated
	hsa-miR-708-5p	NEFL	4747		validated
